# Supplementary material for: Hierarchy Low CD4+/CD8+ T-Cell Counts and IFN-γ Responses in HIV-1+ Individuals Correlate with Active TB and/or M.tb Co-Infection
Source: PLoS One. 2016 Mar 9;11(3):e0150941. doi: 10.1371/journal.pone.0150941 (PMC4784913; doi:10.1371/journal.pone.0150941)
Supplement: S1 Dataset — (XLS) [file pone.0150941.s002.xls]

## Sheet: HIV+TB-
Cat#No	Gender	Age	T-SPOT (1 negative；2 positive)	CD4(/uL）	CD8(/uL）	HARRT （1No; 2 Yes）	Previous TB	CD4+IFN+(%)	CD8+IFN+(%)	CD4+IFN+ T cell count (/uL）	CD8+IFN+ T cell count(/uL）	Negative control	Positive control	CFP-10	ESAT-6	justified CFP-10	justified ESAT-6	CFP-10 SFCs/10^6 cells	ESAT-6 SFCs/10^6 cells	HIV-RNA copies/ml	justified HIV-RNA	HIV-RNA groups （LDL=1 LDL-1000=2 1001-10000=3 10001-100000=4
1	M	39	1	126	889	2	1	0.53	0.55	66.78	488.95	0		0	0	0	0	0	0	710	710	2
5	M	56	1	287	648	1	1	0.52	0.33	149.24	213.84	0		0	0	0	0	0	0	〈LDL	50	1
11	F	45	1	284	833	1	1	0.47	0.18	133.48	149.94	0		0	0	0	0	0	0	〈LDL	50	1
13	F	32	1	186	903	2	1	0.72	0.32	133.92	288.96	1		2	0	1	0	4	0	〈LDL	50	1
18	M		1	333	1027	1	1	0.5	0.15	166.5	154.05	0		0	0	0	0	0	0	〈LDL	50	1
19	F		1	312	1354	1	1		0.34		460.36	0		0	0	0	0	0	0	〈LDL	50	1
20	M	37	1	261	443	1	1		0.61		270.23	0		0	4	0	4	0	16	〈LDL	50	1
22	M	52	1	250	659	1	1		0.32		210.88	0		0	4	0	4	0	16	〈LDL	50	1
23	M	50	1	715	586	1	1		0.21		123.06	0		1	2	1	2	4	8	〈LDL	50	1
30	F	43	1	476	589	1	1					0		0	0	0	0	0	0	〈LDL	50	1
33	M	41	1	257	809	1	2					0		1	0	1	0	4	0	100000	100000	4
35	M	41	1	228	195	1	1					0		0	0	0	0	0	0	〈LDL	50	1
38	F	46	1	205	517	1	2					0		0	0	0	0	0	0	〈LDL	50	1
50	M		1	190	1050	2	1		0.36		378	0		0	0	0	0	0	0	〈LDL	50	1
57	M	54	1	168	405	2	1		0.07		28.35	0		0	0	0	0	0	0	180000	180000	5
59	F		1	209	568	1	1	0.45	0.21	94.05	119.28	0		0	0	0	0	0	0	〈LDL	50	1
63	M		1	71	421	2	1		0.33		138.93	0		0	0	0	0	0	0	30000	30000	4
65	M	33	1	365	1394	1	1		0.85		1184.9	0		0	1	0	1	0	4	2400	2400	3
71	M	32	1	302	632	1	1		0.16		101.12	0		0	1	0	1	0	4	4500	4500	3
73	M	25	1	428	1720	1	1		0.58		997.6	0		0	0	0	0	0	0	4200	4200	3
76	F	27	1	195	815	2	1		0.99		806.85	0		0	1	0	1	0	4	〈LDL	50	1
81	M	39	1	371	738	1	1					0		0	0	0	0	0	0	290	290	2
82	M	30	1	122	1747	1	1					0		0	0	0	0	0	0	〈LDL	50	1
85	M		1	655	1306	1	2					0		0	1	0	1	0	4	〈LDL	50	0
95	M		1	523	1026	1	1					0		3	4	3	4	12	16	25000	25000	4
116	M	25	1	390	536	1	1					0		0	0	0	0	0	0	2400	2400	3
99	M		1	439	1042	1	1					0		0	0	0	0	0	0	〈LDL	50	1
107	M	34	1	456	1525	1	1					0		0	0	0	0	0	0	5900	5900	3
108	M	31	1	57	1606	2	1					0		0	1	0	1	0	4	〈LDL	50	1
109	M	26	1	119	1782	2	1					0		0	0	0	0	0	0	〈LDL	50	1
115	M	27	1	549	1325	1	1					0		0	0	0	0	0	0	2300	2300	3
118	M	36	1	338	1144	1	1					0		0	0	0	0	0	0	26000	26000	4
122	M	52	1	166	302	2	1					0		0	2	0	2	0	8	〈LDL	50	1
123	M	40	1	367	1020	1	1					1		1	0	0	0	0	0	〈LDL	50	1
126	M	37	1	437	1300	1	1					0		4	1	4	1	16	4	200	200	2
130	M	40	1	270	564	1	1					0		0	0	0	0	0	0	〈LDL	50	1
132	M	30	1	428	1568	1	1					0		0	2	0	2	0	8	400	400	2
97	M	33	1	414	531	1	1					0		3	4	3	4	12	16	〈LDL	50	1
135	M	28	1	277	1413	1	1					0		0	0	0	0	0	0	9100	9100	3
72	M	30	1	293	776	1	1		0.04		31.04	0		0	1	0	1	0	4	2000	2000	3
125	M	35	1	364	563	1	1					0		0	0	0	0	0	0	6000	6000	3
36	M	45	1	59	1071	2	1					0		0	0	0	0	0	0	〈LDL	50	1
8	M	52	1	314	333	1	1					1		0	0	0	0	0	0	〈LDL	50	1
296（7）	M		1	480	759	1	1					0		0	0	0	0	0	0	8400	8400	3
147	M	52	1	220	771	1	1					0		0	0	0	0	0	0	〈LDL	50	1
32	M	56	1	599	489	1	1					0		0	0	0	0	0	0	〈LDL	50	1
66	M		1	329	403	1	1	0.32	0.65	105.28	261.95	0		0	1	0	1	0	4	〈LDL	50	1
39	M		1	606	516	1	1					0		0	0	0	0	0	0	〈LDL	50	1
56	M	30	1	200	1156	1	1					0		0	0	0	0	0	0	2400	2400	3
92	F		1	446	802	1	1					0		0	0	0	0	0	0	61000	61000	4
77	M	14	1	373	1074	1	1					0		0	0	0	0	0	0	620	620	2
21	F	48	1	164	859	1	1					0		1	0	1	0	4	0	4000	4000	3
68		34	1	128	816	1	1		0.26		212.16	0		0	0	0	0	0	0	4000	4000	3
HIV+TB-102	F	32	1	240	294	1	1	0.08	1.07	19.2	314.58	0	-2	0	0	0	0	0	0	〈LDL	200	1
104	F	32	1	555	347	1	1	0.05	0.41	27.75	142.27	0	895	0	0	0	0	0	0	〈LDL	200	1
105	F	36	1	459	325	1	1	0.04	0.67	18.36	217.75	0	-2	0	0	0	0	0	0	〈LDL	200	1
106	F	22	1	807	297	1	1	0.23	0.52	185.61	154.44	0	984	0	0	0	0	0	0	<LDL	200	1
107	F	38	1	1	169	1	1	0.12	0.82	0.12	138.58	0	923	0	0	0	0	0	0	32000	32000	4
115	F	44	1	167	399	1	1	0.03	0.44	5.01	175.56	0	716	0	0	0	0	0	0	〈LDL	200	1
119	F	37	1	20	614	1	1	0.17	0.82	3.4	503.48	6	645	9	10	3	4	12	16	2900	2900	3
120	F	40	1	637	637	1	1	0.56	0.49	356.72	312.13	2	856	5	7	3	5	12	20	<LDL	200	1
123	F	32	1	804	514	1	1	0.49	1.55	393.96	796.7	0	-2	0	0	0	0	0	0	1000	1000	2
126	M	35	1	377	466	2	1	0.06	0.98	22.62	456.68	0		0	0	0	0	0	0	14000	14000	4
129	M	36	1	310	939	2	1	0.08	0.7	24.8	657.3	2		2	6	0	4	0	16	15000	15000	4
131	M	34	1	528	599	1	1	0.09	0.9	47.52	539.1	0		0	0	0	0	0	0	3600	3600	3
132	M	37	1	30	527	1	2	0.1	0.56	3	295.12	0		0	0	0	0	0	0	1800	1800	3
138	F	26	1	636	451	1	1	0.11	0.31	69.96	139.81	0		0	0	0	0	0	0
139	F	24	1	851	856	1	1	0.05	0.34	42.55	291.04	0		1	2	1	2	4	8	〈LDL	200	1
141	F	25	1	337	454	1	2	0.18	0.92	60.66	417.68	0		1	2	1	2	4	8	<LDL	200	1
142	F	39	1	295	497	1	1	0.25	0.6	73.75	298.2	0		0	0	0	0	0	0	1800	1800	3
146	M	33	1	524	430	1	1	0.08	0.38	41.92	163.4	0		0	0	0	0	0	0	〈LDL	200	1
153	M	38	1	334	668	1	1	0.13	0.88	43.42	587.84	0		0	0	0	0	0	0	2900	2900	3
157	M	38	1	503	782	1	1	0.08	0.24	40.24	187.68	0		0	0	0	0	0	0	5200	5200	3
158	M	30	1	467	372	1	2	0.05	0.58	23.35	215.76	0		0	0	0	0	0	0	〈LDL	200	1
170	M	26	1	41	462	1	1	0.08	0.66	3.28	304.92	0		0	0	0	0	0	0	480	480	2

## Sheet: HIV+LTB
Cat#No	Gender	Age	T-SPOT (1 negative；2 positive）	CD4(/uL）	CD8(/uL）	HARRT （1No; 2 Yes）	Previous TB	CD4+IFN+(%)	CD8+IFN+(%)	CD4+IFN+ T cell count (/uL）	CD8+IFN+ T cell count(/uL）	Negative control	Positive control	CFP-10	ESAT-6	justified CFP-10	justified ESAT-6	CFP-10 SFCs/10^6 cells	ESAT-6 SFCs/10^6 cells	HIV-RNA copies/ml	justified HIV-RNA	HIV-RNA groups （LDL=1 LDL-1000=2 1001-10000=3 10001-100000=4
10	M	39	2	308	881	2	1	1.61	1.06	495.88	933.86	0		49	305	49	305	196	1220	〈LDL	50	1
12	M		2	345	776	2	1		1.27		985.52	1		8	18	7	17	28	68	〈LDL	50	1
15	M	57	2	557	706	1	1	0.48	0.21	267.36	148.26	2		3	45	1	43	4	172	〈LDL	50	1
16	M	72	2	230	251	1	1		1.47		368.97	0		21	14	21	14	84	56	〈LDL	50	1
17	M	73	2	489	381	2	1		0.35		133.35	0		38	86	38	86	152	344	〈LDL	50	1
29	M	59	2	121	787	2	1	0.86	0.13	104.06	102.31	0		0	73	0	73	0	292	〈LDL	50	1
37	M		2	60	505	2	1		0.07		35.35	0		28	9	28	9	112	36	〈LDL	50	1
51	M		2	355	1015	2	1					0		85	5	85	5	340	20	〈LDL	50	1
60	M		2	447	741	1	1		0.33		244.53	1		8	3	7	2	28	8	4300	4300	3
61	M	58	2	410	714	1	1					0		51	32	51	32	204	128	33000	33000	4
136	M	39	2	340	1395	2	1					0		13	183	13	183	52	732	〈LDL	50	1
3	M	42	2	266	1415	2	1	0.82	1.41	218.12	1995.15	0		4	7	4	7	16	28	〈LDL	50	1
26	M	57	2	90	1143	2	1					0		6	30	6	30	24	120	〈LDL	50	1
28	M	40	2	304	991	2	1					2		10	60	8	58	32	232	〈LDL	50	1
HIV+LTB169	M	33	2	842	280	1	1	0.31	0.65	261.02	182	10		12	17	2	7	8	28
140	F	37	2	598	313	2	1	0.09	0.35	53.82	109.55	8		17	12	9	4	36	16	〈LDL	50	1
101	F	25	2	277	337	1	1	0.13	0.86	36.01	289.82	48	952	568	480	520	432	2080	1728	〈LDL	50	1
103	F	38	2	447	244	1	1	0.12	0.55	53.64	134.2	7	-2	32	232	25	225	100	900	〈LDL	50	1
108	F	39	2	419	542	1	1	0.19	0.61	79.61	330.62	21	-2	54	40	33	19	132	76	〈LDL	50	1
109	F	27	2	249	262	1	1	0.16	0.94	39.84	246.28	27	750	70	68	43	41	172	164	140	140	2
110	F	24	2	733	310	1	1	0.13	0.28	95.29	86.8	5	557	16	8	11	3	44	12	<LDL	50	2
111	F	28	2	656	495	1	1	0.21	0.99	137.76	490.05	17	836	873	629	856	612	3424	2448	〈LDL	50	2
112	F	26	2	268	195	1	1	0.1	1.03	26.8	200.85	21	722	288	73	267	52	1068	208	130	130	2
113	F	37	2	578	470	1	1	0.05	0.82	28.9	385.4	18	552	67	73	49	55	196	220	220	220	2
114	F	32	2	570	574	1	1	0.18	0.67	102.6	384.58	30	575	91	117	61	87	244	348	〈LDL	50	1
117	F	38	2	1236	455	1	1	0.33	1.18	407.88	536.9	42	570	123	154	81	112	324	448	<LDL	50	1
118	F	36	2	349	357	1	1	0.15	1.13	52.35	403.41	2	902	4	9	2	7	8	28	〈LDL	50	1
121	F	45	2	702	665	1	1	0.15	0.42	105.3	279.3	5	534	31	37	26	32	104	128	〈LDL	50	1
122	F	34	2	218	221	1	1	0.16	1.55	34.88	342.55	6	8	251	162	245	156	980	624	2500	2500	3
124	F	42	2	236	590	1	1	0.15	0.8	35.4	472	12	320	553	296	541	284	2164	1136	4800	4800	3
127	M	34	2	468	652	1	1	0.07	0.57	32.76	371.64	10		37	44	27	34	108	136	1700	1700	3
128	M	31	2	622	581	1	1	0.1	1.02	62.2	592.62	10		68	79	58	69	232	276	〈LDL	50	1
130	M	28	2	365	686	1	1	0.12	0.82	43.8	562.52	7		29	14	22	7	88	28	24000	24000	4
133	F	32	2	418	336	2	1	0.12	1.88	50.16	631.68	23	651	86	73	63	50	252	200	6300	6300	3
134	F	25	2	868	1011	1	1	0.09	2.2	78.12	2224.2	18		45	40	27	22	108	88	〈LDL	50	1
135	F	25	2	1142	975	1	1	0.13	0.2	148.46	195	0		23	16	23	16	92	64	<LDL	50	1
136	F	28	2	558	370	1	1	0.05	1.14	27.9	421.8	24		20	34	0	10	0	40	〈LDL	50	1
137	F	37	2	625	169	1	1	0.21	0.67	131.25	113.23	3	559	183	38	180	35	720	140	〈LDL	50	1
143	F	32	2	161	231	1	1	0.12	0.86	19.32	198.66	5		51	28	46	23	184	92	3100	3100	3
144	M	42	2	676	618	1	1	0.24	0.4	162.24	247.2	1		7	5	6	4	24	16	<LDL	50	1
145	M	44	2	435	421	1	1	0.07	0.42	30.45	176.82	12		200	67	188	55	752	220	5300	5300	3
147	M	34	2	396	616	1	2	0.14	1.7	55.44	1047.2	16		32	352	16	336	64	1344	370	370	2
148	F	25	2	467	203	1	1	0.08	0.19	37.36	38.57	17		41	316	24	299	96	1196	240	240	2
149	M	36	2	347	338	1	1	0.1	0.72	34.7	243.36	51		57	26	6	0	24	0	540	540	2
150	M	36	2	877	433	1	1	0.23	0.48	201.71	207.84	5		190	38	185	33	740	132	270	270	2
151	M	37	2	560	957	1	1	0.06	0.39	33.6	373.23	16		69	10	53	0	212	0	2100	2100	3
152	M	38	2	41	385	1	1	0.63	1.33	25.83	512.05	9		30	21	21	12	84	48	800	800	2
154	M	38	2	635	336	1	1	0.06	0.23	38.1	77.28	1		35	246	34	245	136	980	8400	8400	3
155	M	32	2	1359	1300	1	1	0.05	0.44	67.95	572	10		25	18	15	8	60	32	130	130	2
156	M	38	2	509	432	1	1	0.06	1.21	30.54	522.72	0		16	1	16	1	64	4	6400	6400	3
159	M	36	2	589	377	1	1	0.09	0.26	53.01	98.02	218		224	548	6	330	24	1320	240	240	2
160	M	43	2	290	304	1	1	0.11	0.3	31.9	91.2	8		143	87	135	79	540	316	〈LDL	50	1
162	M	41	2	850	810	1	1	0.06	0.25	51	202.5	3		18	718	15	715	60	2860	1400	1400	3
163	M	26	2	632	672	1	1	0.08	0.2	50.56	134.4	0		13	20	13	20	52	80	200	200	2
164	M	26	2	545	398	1	1	0.19	0.29	103.55	115.42	17		49	414	32	397	128	1588	〈LDL	50	1
165	M	33	2	494		1	1	0.12	0.8	59.28		253		319	266	66	13	264	52	270	270	2
166	M	37	2	345	532	1	1	0.21	0.21	72.45	111.72	9		161	30	152	21	608	84	1400	1400	3
167	M	34	2	97	108	1	1	0.29	0.67	28.13	72.36	6		12	14	6	8	24	32	15000	15000	4
168	M	28	2	173	222	1	1	0.1	0.46	17.3	102.12	5		3	11	0	6	0	24

## Sheet: HIV+ATB
Cat#No	Gender	Age	T-SPOT (1 negative；2 positive)	CD4(/uL）	CD8(/uL）	HARRT （1No; 2 Yes）	Previous TB	CD4+IFN+(%)	CD8+IFN+(%)	CD4+IFN+ T cell count (/uL）	CD8+IFN+ T cell count(/uL）	Negative control	Positive control	CFP-10	ESAT-6	justified CFP-10	justified ESAT-6	CFP-10 SFCs/10^6 cells	ESAT-6 SFCs/10^6 cells	HIV-RNA copies/ml	HIV-RNA groups （LDL=1 LDL-1000=2 1001-10000=3 10001-100000=4
HIV+ATB125	F	40	2	146	159	1	2	0.21	0.67	30.66	106.53	32	-2	254	520	222	488	888	1952	14000	4
116	F	30	2	14	611	1	2	0.66	0.46	9.24	281.06	7	595	24	13	17	6	68	24	〈LDL	1
201	M	42	2	92	278	2	1	0.18	1.73	16.56	480.94	101		137	138	36	37	144	148	〈LDL	1
203	M	64	2	15	18	2	1	0.07	0.43	1.05	7.74	101		137	138	36	37	144	148	19000	4
204	M	40	2	8	8	1	1	0.14	1	1.12	8	52		90	52	38	0	152	0	12000	4
205	M	26	2	5	14	1	1	0.27	0.43	1.35	6.02	9		25	386	16	377	64	1508	34000	4
208	M	36	2	182	240	1	1	0.1	0.28	18.2	67.2	7		10	636	3	629	12	2516	6700	3
211	F	53	2	408	478	2	1	0.03	0.15	12.24	71.7	1		19	2	18	1	72	4	〈LDL	1
212	F	30	2	44	340	1	1	0.02	0.83	0.88	282.2	39		79	67	40	28	160	112	17000	4
217	F	36	2	166	288	2	1	0.14	0.63	23.24	181.44	50		131	145	81	95	324	380	〈LDL	1
218	F	37	2	154	191	2	1	0.18	0.64	27.72	122.24	9		24	24	15	15	60	60	<LDL	1
219	F	26	2	422	650	2	1	0.02	0.31	8.44	201.5	20		39	18	19	0	76	0	〈LDL	1
221	F	41	2	586	339	2	1	0.06	0.35	35.16	118.65	2		23	40	21	38	84	152	〈LDL	1
223	M	34	2	131	507	1	1	0.17	0.44	22.27	223.08	8		41	61	33	53	132	212	13000	4
224	M	36	2	218	346	2	1	0.05	0.32	10.9	110.72	32		49	37	17	5	68	20	〈LDL	1
227	M	59	2	124	206	1	1	0.12	0.49	14.88	100.94	9		18	10	9	1	36	4	70000	4
228	M	35	2	448	368	1	1	0.24	0.37	107.52	136.16	6		12	241	6	235	24	940	22000	4
229	M	30	2	195	172	2	1	0.18	0.51	35.1	87.72	22		64	21	42	0	168	0	〈LDL	1
230	M	28	2	121	102	1	1	0.32	0.61	38.72	62.22	15		101	28	86	13	344	52	39000	4
231	M	36	2	443	249	1	1	0.09	0.2	39.87	49.8	29		224	373	195	344	780	1376	11000	4
202	M	39	1	3	4	2	1					10		6	14	0	4	0	16
206	F	30	1	259	160	2	1	0.12	0.28	31.08	44.8	14		3	7	0	0	0	0	〈LDL	1
207	M	44	1	131	288	2	1	0.11	0.6	14.41	172.8	25		26	27	1	2	4	8	〈LDL	1
209	M	36	1	166	556	2	1	0.12	0.35	19.92	194.6	2		1	1	0	0	0	0	〈LDL	1
210	M	32	1	163	131	2	1	0.03	0.24	4.89	31.44	6		7	4	1	0	4	0	〈LDL	1
213	M	38	1	187	123	2	1	0.15	0.23	28.05	28.29	15		19	12	4	0	16	0	〈LDL	1
214	M	36	1	119	171	2	1	0.05	0.58	5.95	99.18	15		14	13	0	0	0	0	〈LDL	1
220	F	26	1	314	977	2	1	0.13	0.43	40.82	420.11	79		59	41	0	0	0	0	〈LDL	1
222	M	42	1	218	488	2	1	0.27	0.59	58.86	287.92	9		13	5	4	0	16	0	140	2
225	M	36	1	241	231	2	1	0.61	0.65	147.01	150.15	29		26	29	0	0	0	0	150	2

## Sheet: CD4 
CD4	≥500/μL	200-500/μL	≤200/μL
HIV+ TB-	15	42	18
HIV+ LTB	24	28	7
HIV+ATB	1	9	20

## Sheet: CD8
CD8	500/μL	300-500/μL	300/μL
HIV+TB-	54	17	4
HIV+LTB	28	19	11
HIV+ATB	5	6	19
